# Supplementary material for: Acrometastases to the Hand: A Systematic Review
Source: Medicina (Kaunas). 2021 Sep 9;57(9):950. doi: 10.3390/medicina57090950 (PMC8471162; doi:10.3390/medicina57090950)
Supplement: Supplementary file 1 [file medicina-57-00950-s001.zip]

Archive with 1 entries (1 files):
- medicina-1271929-supplementary.pdf
